# Supplementary material for: Development of an Immunochromatographic Test Based on Rhoptry Protein 14 for Serological Detection of Toxoplasma gondii Infection in Swine
Source: Animals (Basel). 2022 Jul 28;12(15):1929. doi: 10.3390/ani12151929 (PMC9367252; doi:10.3390/ani12151929)
Supplement: Supplementary file 1 [file animals-12-01929-s001.zip]

Archive with 6 entries (5 files):
- Supplementary Files/
- Supplementary Files/Figure S1.tif
- Supplementary Files/Figure S2.tif
- Supplementary Files/Figure S3.tif
- Supplementary Files/Figure S4.tif
- Supplementary Files/Table S1 WB densitometry readings  calculation.xlsx
