# Supplementary material for: Development of an Immunochromatographic Test Based on Rhoptry Protein 14 for Serological Detection of Toxoplasma gondii Infection in Swine
Source: Animals (Basel). 2022 Jul 28;12(15):1929. doi: 10.3390/ani12151929 (PMC9367252; doi:10.3390/ani12151929)
Supplement: Supplementary file 1 [file animals-12-01929-s001.zip › Supplementary Files/Table S1 WB densitometry readings calculation.xlsx]

## Sheet: Sheet1
Figure 2b		densiometry reading	normalization on background
	Lane rROP14	108148	104827
	background	3320.79
Figure 2c		densiometry reading	normalization on background
	Lane rROP14	97050.1	63346.9
	background	33703.3
Figure 3a-1E9		densiometry reading	normalization on background
	Lane TLA up	101362	36067.9
	Lane TLA down	80755.1	15461
	background	65294.1
Figure 3a-5D5		densiometry reading	normalization on background
	Lane TLA up	94674.3	77510.8
	Lane TLA down	69089.8	51926.2
	background	17163.6
